# Supplementary material for: Pre-Gelatinisation of Rice Flour and Its Effect on the Properties of Gluten Free Rice Bread and Its Batter
Source: Foods. 2021 Nov 1;10(11):2648. doi: 10.3390/foods10112648 (PMC8625319; doi:10.3390/foods10112648)
Supplement: Supplementary file 1 [file foods-10-02648-s001.zip]

Archive with 1 entries (1 files):
- foods-1430889-supplementary.pdf
